# Supplementary material for: CDR3 Variants of the TXB2 Shuttle with Increased TfR1 Association Rate and Enhanced Brain Penetration
Source: Pharmaceutics. 2023 Feb 23;15(3):739. doi: 10.3390/pharmaceutics15030739 (PMC10051654; doi:10.3390/pharmaceutics15030739)
Supplement: Supplementary file 1 [file pharmaceutics-15-00739-s001.zip]

Archive with 1 entries (1 files):
- pharmaceutics-2144539-supplementary.pdf
